# Supplementary material for: Phenothiazine-Based Nanoaggregates: Dual Role in Bioimaging and Stem Cell-Driven Photodynamic Therapy
Source: Nanomaterials (Basel). 2025 Jun 10;15(12):894. doi: 10.3390/nano15120894 (PMC12196274; doi:10.3390/nano15120894)
Supplement: Supplementary file 1 [file nanomaterials-15-00894-s001.zip]

Archive with 1 entries (1 files):
- nanomaterials-3626059-supplementary.pdf
